# Supplementary material for: Application of a phenotypic drug discovery strategy to identify biological and chemical starting points for inhibition of TSLP production in lung epithelial cells
Source: PLoS One. 2018 Jan 10;13(1):e0189247. doi: 10.1371/journal.pone.0189247 (PMC5761851; doi:10.1371/journal.pone.0189247)
Supplement: S1 Table — (XLSX) [file pone.0189247.s001.xlsx]

## Sheet: Individual data Table 1
S1 Table individual data -Table 1
TSLP levels without stimulation Donor #1 (pg/mL)	TSLP levels without stimulation Donor #2 (pg/mL)	TSLP levels after 24h stimulation* Donor #1 (pg/mL)	TSLP levels after 24h stimulation* Donor #2 (pg/mL)
35	45	1098	1259
17	31	1035	1350
16	24	966	1406
21	32	901	1478
41	30	904	1465
15	14	1037	609
-2	7	977	653
-4	3	910	681
2	7	848	716
20	7	851	710
* Cells stimulated with 50 mg / ml of poly I:C and 50 ng / ml of IL4

## Sheet: Individual data Table 3
S1 Table individual data - Table 3
Compound number	Inhibition of TSLP production in NHBE (IC50, mM or % as indicated) a	Inhibition of CHO viability at [3.12 mM] % Inhibition
Everolimus	0.6223	-3.71
	0.7318	0.853
	0.7884	0.944
	1.0338	1.238
AZD8055	0.00482	18.49
	0.00467	17.91
	0.00097	27.36
		18.1
a Donor #1

## Sheet: Individual data Figure 1
S1 Table individual data - Figure 1
Inhibition of TSLP production in NHBE (IC50, mM) by BX795, Donor #1	Inhibition of TSLP production in NHBE (IC50, mM) by BX795, Donor #2
0.048	0.198
0.059	0.078
0.168	0.183
0.177	0.143

## Sheet: Individual data Figure 4
S1 Table individual data - Figure 4
TSLP protein upregulation (% versus control at 4 mM)	TSLP mRNA upregulation (% versus control at 4 mM)
138.531	525.82
75.145	378.87
206.844
140.02
231.867
228.515

## Sheet: Individual data Figure 5
S1 Table individual data - Figure 5
Compound number	Inhibition of TSLP production in NHBE (IC50, mM)a	% Inhibition of mRNA at [4 mM]a	Biochemical activity (IC50, mM)	Cellular activity (IC50, mM)
2	0.023	83.056	0.0007	0.00045
	0.009	76.316	0.0004	0.00047
	0.055		(p38a)	TNFa production in THP-1
3	0.186	80.414	0.0022	0.00242
	0.211	79.735	0.0037	0.00132
	0.131		(p38a)	TNFa production in THP-1
4	0.052	90.608	12.2	0.085
	0.037	90.263	11.4	0.117
	0.178		(Syk)	Akt phosphorylation in THP1
	0.1
	0.036
	0.147
5	0.026	99.853	0.054	0.0341
	0.048	99.672	0.064	0.015
	0.028		(Syk)	0.0149
	0.054			LAD2 cells degranulation
	0.083		0.0023
			0.0016	0.069
			0.047	0.059
			0.044	STAT6 reporter in RA-1 cells
			0.002
			0.0009
			(JAK3)
Ouabain	0.022	94.409
	0.013	94.877
	0.014
Nocodazole	1.23	83.366
	0.512	85.867
	1.16
6	0.121	95.589
	0.062	94.492
	0.141
a Results obtained using cells from donor #1

## Sheet: Individual data Figure 6
S1 Table individual data - Figure 6
Compound number	Inhibition of TSLP production in NHBE (IC50, mM) a	Biochemical activity (IC50, mM)	Cellular activity (IC50, mM) a	% Inhibition of CHO viability at [25 mM]
7	0.486	0.008	0.002	12.29
	0.72	0.005	0.002	8.91
	1.15	0.001	TNFa production in THP-1	-11.2
		p38a		-8.44
Tofacitinib	0.149	0.0014	0.086	3.86
	0.403	0.0088	0.039	1.74
	0.448	0.0007	0.05	-4.48
		JAK3	STAT6 (JAK1/3) reporter in RA-1 cells
a Results obtained using cells from donor #1

## Sheet: Individual data Figure 8
S1 Table individual data - Figure 8
Compond number	Inhibition of TSLP production in NHBE (IC50, mM)a	Biochemical activity (IC50, mM) (Syk)	Cellular activity (IC50, mM) (LAD2 degranulation)	Inhibition of CHO viability (IC50 mM) (95% CI) or % Inhibition ± SD
9	0.584	0.024	0.183	8.21
	0.2	0.022	0.181	7.68
	0.237			4.44
				9.37
				6.42
				IC50
10	0.584	0.0338	0.124	42.5
	0.198	0.0331	0.113	36.2
	0.184			31.8
				30
				% at 3.75 micromolar
11	1.45	0.062	0.313	8.33
	1.79	0.071	0.217	8.4
	0.56			7.19
				7.56
				IC50
12	0.376	0.025	0.107	20.7
	0.251	0.021	0.131	17.8
	0.172			20.2
				20.8
				% at 3.75 micromolar
13	0.365	0.397	ND	39.6
	0.164	0.28		37.7
	0.116			35.3
				31.4
				% at 3.12 micromolar
14	0.237	0.209	0.409	51.55
	0.804	0.159	0.398	51.37
	0.244			30.13
				37.95
				% at 3.75 micromolar
15	0.0019	ND	ND	-11.62
	0.0019			-10.77
	0.0016			7.61
				2.83
				% at 3.12 micromolar
16	0.0252	ND	ND	1.13
	0.0091			6.28
	0.0061			-14.28
				-12.18
				% at 3.12 micromolar
17	0.007	ND	ND	35.2
	0.008			20.7
	0.007			32.7
				IC50
a Results obtained using cells from donor #1. Results shown as geometric mean IC50, mM or % Inhibition at the indicated concentration. ND Not determined.

## Sheet: Individual data GADPH qPCR
S1 Table individual data - GADPH qPCR Levels
DMSO controls (Ct)	Compound treated samples (Ct) (Replicate 1)	Compound treated samples (Ct) (Replicate 2)
27.7972	27.4822	26.6532
27.2879	28.1835	27.4158
26.89	27.4538	27.3207
26.8942	27.4805	27.0153
27.7309	27.328	27.5891
27.0227	27.1694	26.4904
26.9071	26.891	26.2742
27.2226	27.823	27.4495
27.726	28.2586	27.9009
27.1032	27.8205	28.1699
27.8814	28.0717	27.7551
27.8318	28.0072	27.7053
27.3052	28.2329	27.9732
27.4502	27.1811	27.2217
27.4646	27.4071	27.2457
27.318	27.167	26.6051
27.9451	27.5632	27.0046
27.9748	26.9777	27.2044
28.1897	27.1796	27.3003
27.9732	27.3388	27.1509
27.5764	27.8536	27.5235
27.8699	26.3163	27.0421
28.0602	27.2235	27.489
27.8174	27.5278	27.3643
26.6969	27.1944	27.0859
26.958	27.7739	27.5001
27.5953	27.6434	27.5104
27.3044	27.5743	27.1949
27.4918	27.1582	28.0328
27.1424	27.1724	27.3346
27.4294	27.5089	27.4811
27.3587	26.3103	26.4674
	27.3267	26.5985
	26.5544	26.6159
	27.286	26.7878
	26.5055	26.544
	27.0539	26.9937
	27.7981	27.2486
	27.0118	26.907
	26.5669	26.5159
	27.2383	27.5452
	27.3205	26.5514
	27.7897	27.1309
	26.6409	26.7367
	26.6813	27.1892
	27.6367	28.4306
	27.5277	28.6319
	28.2866	27.5726
	27.8795	27.6949
	27.1192	27.7932
	28.1307	27.0502
	27.1495	27.572
	27.8465	27.1828
	27.5306	27.149
	27.5898	27.036
	27.4168	27.1877
	26.656	27.3862
	27.5788	27.3854
	26.4541	27.3008
	27.4692	27.1493
	27.0508	27.2514
	27.5947	27.4691
	27.5891	27.8674
	27.4727	27.7647
	27.1846	27.2057
	28.0015	27.2003
	28.1557	27.8857
	27.8279	27.8893
	27.642	26.7502
	27.4058	26.9444
	27.1366	27.1036
	27.9149	29.128
	27.1462	27.6103
	27.6548	27.3453
	27.3924	27.4598
	27.5987	27.3403
	27.4316	27.8993
	27.4679	28.0249
	27.6426	27.4954
	27.5783	28.4508
	27.336	28.3866
	27.6368	27.4334
	28.1769	27.2713
	26.7894	27.6233
	27.1703	27.4198
	26.5933	27.36
	27.9092	27.4362
	27.2962	27.4344
	27.3106	27.5996
	27.1409	27.0003
	29.5282	27.7278
	27.2233	27.3765
	28.1895	28.3098
	26.5222	27.1424
	28.1796	28.0687
	27.0503	27.6733
	28.0862	27.601
	27.8672	27.5209
	27.6237	27.7414
	27.4213	27.5462
	27.7122	27.9651
	28.1029	27.5407
	28.1181	27.4346
	27.0355	28.1837
	27.4289	27.5706
	27.3114	27.5395
	28.0844	28.087
	27.1605	27.2119
	27.9968	27.7293
	27.239	27.3834
	28.3825	28.5505
	27.9387	27.567
	28.8608	28.5504
	27.9048	28.0749
	27.9888	28.3708
	27.9972	27.7854
	27.4636	27.8033
	27.6462	28.279
	28.067	27.8667
	28.2182	28.0807
	27.6431	27.5804
