# Supplementary material for: Application of a phenotypic drug discovery strategy to identify biological and chemical starting points for inhibition of TSLP production in lung epithelial cells
Source: PLoS One. 2018 Jan 10;13(1):e0189247. doi: 10.1371/journal.pone.0189247 (PMC5761851; doi:10.1371/journal.pone.0189247)
Supplement: S2 Table — Cell types, stimuli and evaluated biological endpoints. (XLSX) [file pone.0189247.s002.xlsx]

## Sheet: Biomap conditions
S2 Table: Details of BioMAP® cell systems. Stimulus and evaluated biological endpoints
System	Cell Type	Stimuli	Biomarker Readout
3C	Venular endothelial cells	IL-1b + TNFa + INFg	MCP-1, VACM-1, TM, TF, ICAM-1, E-selectin, uPAR, IL-8, MIG, HLA-DR, Proliferation, SRB
4H	Venular endothelial cells	IL4 + Histamine	MCP-1, Eotaxin-3, VCAM-1, P-selectin, uPAR, SRB, VEGFRII
LPS	PBMCs + venular endothelial cells	TLR4 mediated	MCP-1, VCAM-1, TM, TF, CD40, E-selectin, CD69, IL-8, IL-1ª, M-CSF, sPGE2, SRB, sTNFa
Sag	PBMCs + venular endothelial cells	TCR mediated	MCP-1, CD38, CD40, E-selectin, CD69, IL-8, MIG, Cytotoxicity, Proliferation, SRB
BT	B cells + PBMCs	Anti IgM + TCR mediated	B cell Proliferation, PBMC Cytotox .,Secreted IgG, sIL-17A, sIL-17F, sIL-2, sIL-6, sTNFα
B4FT	NHBE+ Dermal fibroblasts	TNFa + IL4	MCP-1, Eotaxin-3, VCAM-1, ICAM-1, CD90, IL-8, IL-1α, Keratin 8/18, MMP-1, MMP-3, MMP-9, PAI-1, SRB, tPA, uPA
B3EC	NHBE	IL-1b + TNFa + INFg	ICAM-1, uPAR, IP-10, I-TAC, IL-8, MIG, EGFR, HLA-DR, IL-1α, Keratin 8/18, MMP-1, MMP-9, PAI-1, SRB, tPA, uPA
CASM3C	Coronary artery smooth muscle cells	ILb + TNFa + INFg	MCP-1, VCAM-1, TM, TF, uPAR, IL-8, MIG, HLA-DR, IL-6, LDLR, M-CSF, PAI-1, Prolif, SAA, SRB
HDF3CGF	Dermal fibroblasts	IL-1b + TNFa + INFg + EGF + bFGF + PDGFBB	MCP-1, VCAM-1, ICAM-1, Collagen I, Collagen III, IP-10, I-TAC, IL-8, MIG, EGFR, M-CSF, MMP-1, PAI-1, Proliferation, SRB, TIMP-1, TIMP-2
KF3CT	Keratinocytes + Dermal fibrob	IL-1b + TNFa + INFg + TGFb	MCP-1, ICAM-1, IP-10, IL-8, MIG, IL-1α, MMP-9, PAI-1, SRB, TIMP-2, uPA
MyoF	Lung fibroblasts	IL-1b + TGFb	α-SMA, bFGF, VCAM-1, Collagen I, Collagen III, Collagen IV, IL-8, Decorin, MMP-1, PAI-1, SRB, TIMP-1
/Mphg	Venular endothelial cells + M1 macrophages	IL-1b + TNFa + INFg	MCP-1, MIP-1α, VCAM-1, CD40, E-selectin, CD69, IL-8, IL-1α, M-CSF, sIL-10, SRB, SRB-Mphg
