# Supplementary material for: Application of a phenotypic drug discovery strategy to identify biological and chemical starting points for inhibition of TSLP production in lung epithelial cells
Source: PLoS One. 2018 Jan 10;13(1):e0189247. doi: 10.1371/journal.pone.0189247 (PMC5761851; doi:10.1371/journal.pone.0189247)
Supplement: S3 Table — Values show percentage of control activity (POC) at a concentration of 10 μM of test compound. Highlighted in darker grey activities < 50%. Values shown are the mean of 2 replicate determinations. (XLSX) [file pone.0189247.s003.xlsx]

## Sheet: Hoja1
S3 Table: Evaluation of compounds in the kinase selectivity panel.
Kinase	Comp. 2	Comp. 3	Comp. 4	Comp. 5	Comp. 7		Kinase	Comp. 2	Comp. 3	Comp. 4	Comp. 5	Comp. 7
Abl	104	96	66	2	50		MAPK2	105	97	97	49	99
ALK	89	77	64	62	146		MAPKAP-K2	108	106	107	85	110
AMPKα1	105	98	85	-1	114		MEK1	112	94	97	13	107
ASK1	100	97	92	0	87		Mer	95	96	74	1	100
Aurora-A	112	96	89	2	110		Met	83	86	87	45	109
Axl	98	88	59	12	91		MINK	104	93	94	14	110
BRK	98	103	71	39	98		MKK6	0	-3	80	32	-3
BTK	114	98	89	17	112		MKK7β	110	116	101	7	112
CaMKI	94	95	87	28	108		MLK1	99	97	79	-1	104
CaMKIIγ	91	103	83	24	102		Mnk2	100	91	86	84	98
CaMKIIδ	100	103	93	27	96		MSK2	90	91	96	21	109
CDK1/cyclinB	100	96	64	71	101		MST1	103	88	58	-1	101
CDK2/cyclinA	105	101	91	78	105		mTOR	101	99	13	96	96
CDK6/cyclinD3	102	97	93	23	100		MuSK	110	106	101	60	104
CDK7/cyclinH/MAT1	115	104	95	71	101		NEK2	100	99	85	4	95
CDK9/cyclin T1	96	85	95	56	97		NLK	86	99	85	83	94
CHK1	103	100	94	1	103		p70S6K	104	95	92	54	102
CK1γ1	101	98	89	25	98		PAK2	111	89	87	24	96
CK1δ	110	100	50	23	111		PDGFRβ	70	61	63	16	82
CK2α2	105	108	105	43	114		PDK1	121	98	118	7	121
cKit	96	88	102	1	92		PI3K (p110b/p85a)	92	86	71	93	87
CSK	95	107	94	74	88		PI3K (p120g)	92	85	33	86	86
c-RAF	112	54	52	10	61		PI3K (p110d/p85a)	93	90	21	90	90
cSRC	107	103	69	16	103		PI3K (p110a/p85a)	97	94	60	96	95
DDR2	94	71	47	28	3		Pim-1	86	79	68	81	96
DRAK1	99	98	89	1	144		PKA	109	99	100	26	109
eEF-2K	115	111	115	97	128		PKBα	95	91	96	86	99
EGFR	96	91	95	87	104		PKCα	106	95	85	38	102
EphA2	103	100	97	57	63		PKCβII	117	103	110	80	113
EphA5	95	99	93	56	65		PKCγ	117	104	96	4	105
EphB4	91	105	99	36	92		PKCδ	109	104	97	8	107
FAK	111	99	99	1	104		PKCε	94	102	87	54	100
Fer	109	102	99	14	105		PKCι	103	100	87	83	103
FGFR1	80	95	86	3	109		PKCθ	91	97	84	26	98
FGFR3	99	92	88	8	97		PKG1α	108	102	97	66	105
FGFR4	88	91	86	73	89		Plk3	111	101	95	63	104
Fgr	99	93	67	5	98		PRAK	107	65	83	85	56
Flt1	114	128	84	-3	80		PTK5	97	56	54	31	4
Flt3	104	110	95	1	110		Pyk2	99	99	86	4	87
Flt4	108	78	20	0	88		Ret	100	89	63	-1	71
Fms	100	47	63	-2	26		RIPK2	61	94	61	81	100
Fyn	100	97	81	10	99		ROCK-I	97	98	91	43	108
GSK3α	107	95	76	40	103		ROCK-II	100	96	85	3	93
GSK3β	99	104	105	25	117		Rse	109	99	92	33	107
Hck	84	87	47	7	84		Rsk1	104	100	87	1	132
IGF-1R	113	89	94	64	123		Rsk2	101	103	88	-2	112
IKKα	102	101	100	1	135		Rsk3	99	102	75	0	110
IKKβ	102	107	95	8	127		Rsk4	102	103	110	2	131
IKKε	101	102	96	0	100		SAPK2a	-1	-2	91	89	-1
IRAK1	102	91	89	20	95		SAPK2b	-5	-6	99	82	-4
IRAK4	95	92	82	13	118		SAPK3	75	78	92	64	67
Itk	110	103	109	3	114		SAPK4	96	94	88	32	81
JAK1	91	93	86	-2	101		SGK	105	99	96	64	114
JAK2	105	108	88	-3	104		SRPK1	103	92	92	83	100
JAK3	102	100	89	-2	99		Syk	95	101	66	0	86
JNK1α1	97	96	92	3	96		TAK1	105	97	97	1	103
JNK2α2	101	94	98	8	91		TBK1	108	92	90	-1	103
JNK3	97	65	72	-4	75		Tie2	79	96	76	42	27
KDR	92	93	72	6	82		TrkA	91	67	14	1	68
Lck	98	102	44	4	81		TrkB	25	96	57	3	84
LOK	107	112	109	14	135		Yes	107	100	23	4	99
Lyn	104	101	66	5	66		ZAP-70	105	97	104	53	104
MAPK1	105	88	96	34	85
Values show percentage of control activity (POC) at a 10 micromolar concentration of test compound. Highlighted in darker grey color, activities < 50%. Values shown are the mean of 2 replicate determinations.
