# Supplementary material for: Application of a phenotypic drug discovery strategy to identify biological and chemical starting points for inhibition of TSLP production in lung epithelial cells
Source: PLoS One. 2018 Jan 10;13(1):e0189247. doi: 10.1371/journal.pone.0189247 (PMC5761851; doi:10.1371/journal.pone.0189247)
Supplement: S4 Table — Values show percentage of inhibition of the indicated activity at a concentration of 1 μM of test compound (10 μM for P-gp and CYP enzymes). Highlighted in darker grey inhibitions > 50%. Values shown are the mean of 2 replicate determinations. INTER = assay interference. (XLSX) [file pone.0189247.s004.xlsx]

## Sheet: Bioprint Selectivity Panel
S4 Table. Evaluation of compound 4 in the Bioprint® selectivity panel.
Binding assays)	%	Binding assays)	%	Enzyme and Cell based Assays	%
A1 (h) (agonist)	-11.2	M1 (h) (antagonist)	-16.7	COX1 (h)	-4.3
A2A (h) (agonist)	-5.3	M2 (h) (antagonist)	19.5	COX2 (h)	-12.1
A2B (h) (antagonist)	-3	M3 (h) (antagonist)	-0.3	inducible NOS	-8.8
A3 (h) (agonist)	3.5	M4 (h) (antagonist)	0.7	PDE2A1 (h)	6.7
alpha 1A (h) (antagonist)	2.8	NK1 (h) (agonist)	11.6	PDE3B (h)	5.8
alpha 1B (h) (antagonist)	2.4	NK2 (h) (agonist)	-1.8	PDE4D2 (h)	3
alpha 2A (h) (antagonist)	6.2	Y1 (h) (agonist)	-9.2	PDE5 (h) (non-selective)	61.5
alpha 2B (h) (antagonist)	-6.6	N neuronal a4 b2 (h) (agonist)	-13.9	PDE6 (non-selective)	55.6
alpha 2C (h) (antagonist)	-14.1	N muscle-type (h) (antagonist)	-17.1	ACE (h)	INTER
beta 1 (h) (agonist)	-1.8	delta 2 (DOP) (h) (agonist)	-0.2	ACE-2 (h)	INTER
beta 2 (h) (agonist)	1.6	kappa (KOP) (agonist)	11.8	BACE-1 (h) (beta -secretase)	-7.3
beta 3 (h) (antagonist)	8.1	mu (MOP) (h) (agonist)	-2.6	caspase-3 (h)	3.9
AT1 (h) (antagonist)	-6.4	NOP (ORL1) (h) (agonist)	12.3	HIV-1 protease	-16.1
AT2 (h) (agonist)	-8	PPARgamma (h) (agonist)	3.2	neutral endopeptidase (h)	15.6
APJ (apelin) (h) (agonist)	0.8	PAF (h) (agonist)	-2.1	MMP-1 (h)	INTER
BZD (central) (agonist)	-11.1	PCP (antagonist)	-2.1	MMP-2 (h)	13.6
BB3 (h) (agonist)	-3.6	EP2 (h) (agonist)	-23.9	MMP-9 (h)	-4.4
B2 (h) (agonist)	-1	FP (h) (agonist)	4.8	Abl kinase (h)	-4.6
CB1 (h) (agonist)	3.7	IP (PGI2) (h) (agonist)	-5.1	CaMK2alpha (h)	-53.9
CB2 (h) (agonist)	-12.2	LXRbeta (h) (agonist)	4.1	CDK2 (h) (cycA)	-7.9
CCK1 (CCKA) (h) (agonist)	-0.1	5-HT1A (h) (agonist)	-1.1	ERK2 (h) (P42mapk)	14.3
CCK2 (CCKB) (h) (agonist)	-3.4	5-HT1B (antagonist)	-1.1	FLT-1 kinase (h) (VEGFR1)	-4.8
CRF1 (h) (agonist)	-37	5-HT1D (agonist)	-8.1	Fyn kinase (h)	-9.2
D1 (h) (antagonist)	2.3	5-HT2A (h) (agonist)	2.4	IRK (h) (InsR)	5
D2S (h) (agonist)	-1.5	5-HT2B (h) (agonist)	-7.9	Lyn A kinase (h)	0.1
D3 (h) (antagonist)	-4.2	5-HT2C (h) (agonist)	-17.7	p38alpha kinase (h)	1.5
ETA (h) (agonist)	-12.5	5-HT3 (h) (antagonist)	-0.4	ZAP70 kinase (h)	5.5
ETB (h) (agonist)	-6.7	5-HT4e (h) (antagonist)	3.8	acetylcholinesterase (h)	6.2
GABAA1 (h) (a1, b2, g2)(agonist)	-16	5-HT6 (h) (agonist)	-5.3	COMT (catechol- O-methyl transferase)	INTER
GABAB(1b) (h) (antagonist)	15.4	5-HT7 (h) (agonist)	-4.3	xanthine oxidase/ superoxide O2- scavenging	-15.3
glucagon (h) (agonist)	-8.3	sigma (non-selective) (h) (agonist)	5.9	ATPase (Na+/K+)	0
AMPA (agonist)	3.7	sst1 (h) (agonist)	1.2	Guanylyl cylcase (activator)	0
kainate (agonist)	4.1	sst4 (h) (agonist)	-11.8
NMDA (antagonist)	-6.8	GR (h) (agonist)	0.9
glycine (strychnine-insensitive)(antagonist)	-5.3	ERalpha (h) (agonist fluoligand)	-10.3	Activities evaluated at 10 of micromolar:
TNF-alpha (h) (agonist)	-2.1	AR (h) (agonist)	-10.2	CYP1A2 (recombinant, CEC substrate)	INTER
CCR2 (h) (agonist)	2.6	UT (h) (agonist)	7.4	CYP2B6 (recombinant, EFC substrate)	INTER
H1 (h) (antagonist)	-0.5	VPAC1 (VIP1) (h) (agonist)	-4.6	CYP2C8 (recombinant, DBF substrate)	61
H2 (h) (antagonist)	0	V1a (h) (agonist)	-9.3	CYP2C9 (recombinant, MFC substrate)	INTER
H3 (h) (agonist)	7.4	V2 (h) (agonist)	0	CYP2C19 (recombinant, CEC substrate)	INTER
H4 (h) (agonist)	-1.7	Ca2+ channel (L, dihydropyridine site) (antagonist)	-3.5	CYP2D6 (recombinant, MFC substrate)	INTER
I1 (agonist)	11.5	Ca2+ channel (L, diltiazem site)(antagonist)	-22.4	CYP3A4 (recombinant, BFC substrate)	INTER
BLT1 (LTB4) (h) (agonist)	14.2	Ca2+ channel (L, verapamil site) (antagonist)	6.4	CYP3A4 (recombinant, BzRes substrate)	-204
CysLT1 (LTD4) (h) (agonist)	6.1	Ca2+ channel (N) (antagonist)	-2.7	P-gp (MDR1-MDCKII, calcein AM substrate)	82.8
MCH1 (h) (agonist)	34.6	SKCa channel (antagonist)	-10.2
MC1 (agonist)	-2.3	Na+ channel (site 2) (antagonist)	29.7
MC3 (h) (agonist)	8.8	Cl- channel (GABA-gated) (antagonist)	0.5
MC4 (h) (agonist)	-5.1	norepinephrine transporter (h) (antagonist)	26.7
MT1 (ML1A) (h) (agonist)	4.2	dopamine transporter (h) (antagonist)	7.5
MT3 (ML2) (agonist)	71.9	GABA transporter (antagonist)	1.1
MAO-A (antagonist)	6.4	choline transporter (CHT1) (h) (antagonist)	3
motilin (h) (agonist)	-4.9	5-HT transporter (h) (antagonist)	-8.5
Values show percentage of inhibition of activity at a 1 micromolar concentration of test compound (10 micromolar for P-gp and CYP enzymes). Highlighted in darker grey color, inhibitions > 50%. Values shown are the mean of 2 replicate determinations. INTER = assay interference.
